# Supplementary material for: Coupling Adsorption-Photocatalytic Degradation of Methylene Blue and Maxilon Red
Source: J Fluoresc. 2022 Apr 6;32(4):1381–8. doi: 10.1007/s10895-022-02934-1 (PMC9270313; doi:10.1007/s10895-022-02934-1)
Supplement: Supplementary file 1 — Supplementary file1 (XLSX 44 KB) [file 10895_2022_2934_MOESM1_ESM.xlsx]

## Sheet: effect of dosage
								dose	final conc	conc	% removal		dose	final conc	conc	% removal
								5	3.627	6	39.55		5 gm	3.769	6	37.1833
								10	3.1	6	48.3333		10 gm	3.02	6	49.6667
								15	3	6	50		15 gm	2.871	6	52.15
								20	2.9	6	51.6667		20gm	2.8	6	53.3333
								25	2.85	6	52.5		25gm	2.72	6	54.6667

## Sheet: effect of conc
								conc	final conc	conc	% removal		conc	final conc	conc	% removal
								5 gm	3.428	5	31.44		5 gm	3.124	5	37.52
									3.627	6	39.55			3.769	6	37.1833	5	0.14238	0.13386
									7.32	9	18.6667			7.31	9	18.7778
									8.616	10	13.84			7.826	10	21.74
									13.125	15	12.5			12.781	15	14.7933
								10 gm	2.981	5	40.38		10 gm	2.57	5	48.6
									3.1	6	48.3333			3.02	6	49.6667
									6.977	9	22.4778			6.022	9	33.0889
									7.892	10	21.08			6.927	10	30.73
									12.61	15	15.9333			11.726	15	21.8267
								15 gm	2.827	5	43.46		15 gm	2.16	5	56.8
									3.017	6	49.7167			2.871	6	52.15		0.17898	0.18774
									6.104	9	32.1778			5.961	9	33.7667		0.17376
									6.421	10	35.79			6.003	10	39.97
									11.532	15	23.12			11.243	15	25.0467
	-3.05054
		Yoon–Nelson model														v=330
			t	co	ct	#VALUE!
			10	5	3.428	0.779628
			10	6	3.627	0.424251
			10	9	7.32	1.47182
			10	10	8.616	1.82864
			10	15	13.125	1.94591

## Sheet: kinetic first order
						qeclc	t	log (qe-qt)		qt	qe	ct	ce	co
						0	0	0.954243		0	9	1000	820	1000
					k	3.82722	5	0.90309		1		980
						3.30177	10	0.875061		1.5		970
						6.70146	15	0.69897		4		920
						9.25645	20	0.39794		6.5		870
													k1=0.0605689
												k1	0.0605689

## Sheet: fig.5
dose	5gm	conc	6ppm
Time (min)	MB	MR	MB	MR
0	6	6
	3.627	3.769
15	2.97	3.261	0.703198	1.59055
30	1.954	3.106	1.12188	1.63925
45	1.931	2.991	1.13372	1.67698
60	1.9134	2.852	1.14288	1.72457
75	1.893	2.561	1.1536	1.83219
90	1.882	2.341	1.15942	1.92201
105	1.495	2.126	1.38963	2.01835
120	1.451	2.069	1.41951	2.04552
Time (min)	MB	MR
0	1	1
10	0.6045	0.628167
15	0.495	0.5435
30	0.325667	0.517667
45	0.321833	0.4985
60	0.3189	0.475333
75	0.3155	0.426833
90	0.313667	0.390167
105	0.249167	0.354333
120	0.241833	0.344833

## Sheet: fig.6
Time (min)	5 ppm	6ppm	9 ppm	10 ppm	15 ppm		Time (min)	5 ppm	6ppm	9 ppm	10 ppm	15 ppm
15	2.98	3.261	4.112	5.231	11.869		15	2.803	2.97	4.87	4.873	12.006
30	2.752	3.106	4.061	4.864	10.897		30	1.628	1.954	4.2373	4.63	10.972
45	2.234	2.991	3.875	4.653	10.654		45	1.6	1.931	4.153	4.54	9.561				5gm
60	1.987	2.852	3.623	4.246	10.259		60	1.595	1.9134	4.0524	4.49	8.599
75	1.751	2.561	3.251	3.986	9.852		75	1.571	1.893	3.7801	4.402	8.478
90	1.252	2.341	2.987	3.754	9.656		90	1.568	1.882	3.5991	4.323	8.343
105	1.192	2.126	2.756	3.561	9.274		105	1.548	1.495	3.4112	4.012	7.821
120	1.008	2.069	2.431	3.276	8.921		120	1.306	1.451	3.3477	3.93	7.398
Time (min)	5 ppm	6ppm	9 ppm	10 ppm	15 ppm		Time (min)	5 ppm	6ppm	9 ppm	10 ppm	15 ppm
15	40.4	45.65	54.3111	47.69	20.8733		15	43.94	50.5	45.8889	51.27	19.96
30	44.96	48.2333	54.8778	51.36	27.3533		30	67.44	67.4333	52.9189	53.7	26.8533
45	55.32	50.15	56.9444	53.47	28.9733		45	68	67.8167	53.8556	54.6	36.26
60	60.26	52.4667	59.7444	57.54	31.6067		60	68.1	68.11	54.9733	55.1	42.6733
75	64.98	57.3167	63.8778	60.14	34.32		75	68.58	68.45	57.9989	55.98	43.48
90	74.96	60.9833	66.8111	62.46	35.6267		90	68.64	68.6333	60.01	56.77	44.38
105	76.16	64.5667	69.3778	64.39	38.1733		105	69.04	75.0833	62.0978	59.88	47.86
120	79.84	65.5167	72.9889	67.24	40.5267		120	73.88	75.8167	62.8033	60.7	50.68

## Sheet: fig.7
dose	15gm	conc	6ppm
Time (min)	MB	MR	MB	MR
0	6	6	0	0
10	3.627	3.769	0.3955	0.371833
15	2.97	3.261	0.505	0.4565
30	1.954	3.106	0.674333	0.482333
45	1.931	2.991	0.678167	0.5015
60	1.9134	2.852	0.6811	0.524667
75	1.893	2.561	0.6845	0.573167
90	1.882	2.341	0.686333	0.609833
105	1.495	2.126	0.750833	0.645667
120	1.451	2.069	0.758167	0.655167
